# Supplementary material for: Mechanistic Insight into the Anti-Bacterial/Anti-Biofilm Effects of Low Chlorhexidine Concentrations on Enterococcus faecalis—In Vitro Study
Source: Microorganisms. 2024 Nov 12;12(11):2297. doi: 10.3390/microorganisms12112297 (PMC11596314; doi:10.3390/microorganisms12112297)
Supplement: Supplementary file 1 [file microorganisms-12-02297-s001.zip]

Archive with 1 entries (1 files):
- microorganisms-3265990-supplementary.pdf
